# Supplementary material for: Unintentional exposure to terrestrial pesticides drives widespread and predictable evolution of resistance in freshwater crustaceans
Source: Evol Appl. 2018 Jan 20;11(5):748–61. doi: 10.1111/eva.12584 (PMC5979619; doi:10.1111/eva.12584)
Supplement: Supplementary file 2 [file EVA-11-748-s002.txt]

>CHL_2
AAGTCCTGGCCCACGCTCAACTTGCTCATCTCCATCTTGGGCAAGACGGT
GGGTGCCCTCGGCAACCTGACCTTCGTGCTCTGCATTATCATCTTCATCT
TCGCCGTGATGGGCATGCAACTCTTCGGCAAGAATTATACTGGTGAGAAG
AAATCGTCTGGGTGCAGGAATGCGTTCTCAACATTGCTTTTTATGAAAA-
--TTTAACAAATTGTTTCATTTTATCGTCCGTTCGATGTCTAAAATTATT
GACTATATTTATCAGCTTCAGATGTGATATCCCTGAACAAT------GTG
TGAAAAAGTTTATACGGGGATAATTCCAAGTTTTCTTGAG
>KRN_3
AAGTCCTGGCCCACGCTCAACTTGCTCATCTCCATCATGGGCAAGACGGT
GGGTGCCCTCGGCAACCTGACCTTCGTGCTCTGCATTATCATCTTCATCT
TCGCCGTGATGGGCATGCAACTCTTCGGCAAGAATTATACTGGTGAGAAG
AAATCGTCTGGGTGCAGGAATGCGTTCTCAACATTGCTTTTTATGAAAA-
--TTTAACAAATTGTTTCATTTTATCGTCCGTTCGATGTCTAAAATTATT
GACTATATTTATCAGCTTCAGATGTGATATCCCTGAACAAT------GTG
TGAAAAAGTTTATACGGGGATAATTCCAAGTTTTCTTGAG
>CHL_7
AAGTCCTGGCCCACGCTCAACTTGCTCATCTCCATCTTGGGCAAGACGGT
GGGTGCCCTCGGCAACCTGACCTTCGTGCTCTGCATTATCATCTTCATCT
TCGCCGTGATGGGCATGCAACTCTTCGGCAAGAATTATACTGGTGAGAAG
AAATCGTCTGGGTGCAGGAATGCGTTCTCAACATTGCTTTTTATGAAAA-
--TTTAACAAATTGTTTCATTTTATCGTCCGTTCGATGTCTAAAATTATT
GACTATATTTATCAGCTTCAGATGTGATATCCCTGAACAAT------GTG
TGAAAAAGTTTATACGGGGATAATTCCAAGTTTTCTTGAG
>MED_6
AAGTCCTGGCCCACGCTCAACTTGCTCATCTCCATCATGGGCAAGACGGT
GGGTGCCATCGGCAACCTGACCTTCGTGCTCTGCATTATCATCTTCATCT
TCGCCGTGATGGGCATGCAACTCTTCGGCAAGAATTATACTGGTGAGAAG
AAATCGTCTGGGTGCAGGAATGCGTTCTCAACATTGCTTTTTATGAAAA-
--TTTAACAAATTGTTTCATTTTATCGTCCGTTCGATGTCTAAAATTATT
GACTATATTTATCAGCTTCAGATGTGATATCCCTGAACAAT------GTG
TGAAAAAGTTTATACGGGGATAATTCCAAGTTTTCTTGAG
>MED_7
AAGTCCTGGCCCACGCTCAACTTGCTCATCTCCATCATGGGCAAGACGGT
GGGTGCCATCGGCAACCTGACCTTCGTGCTCTGCATTATCATCTTCATCT
TCGCCGTGATGGGCATGCAACTCTTCGGCAAGAATTATACTGGTGAGAAG
AAATCGTCTGGGTGCAGGAATGCGTTCTCAACATTGCTTTTTATGAAAA-
--TTTAACAAATTGTTTCATTTTATCGTCCGTTCGATGTCTAAAATTATT
GACTATATTTATCAGCTTCAGATGTGATATCCCTGAACAAT------GTG
TGAAAAAGTTTATACGGGGATAATTCCAAGTTTTCTTGAG
>MED_10
AAGTCCTGGCCCACGCTCAACTTGCTCATCTCCATCATGGGCAAGACGGT
GGGTGCCATCGGCAACCTGACCTTCGTGCTCTGCATTATCATCTTCATCT
TCGCCGTGATGGGCATGCAACTCTTCGGCAAGAATTATACTGGTGAGAAG
AAATCGTCTGGGTGCAGGAATGCGTTCTCAACATTGCTTTTTATGAAAA-
--TTTAACAAATTGTTTCATTTTATCGTCCGTTCGATGTCTAAAATTATT
GACTATATTTATCAGCTTCAGATGTGATATCCCTGAACAAT------GTG
TGAAAAAGTTTATACGGGGATAATTCCAAGTTTTCTTGAG
>CHL_10
AAGTCCTGGCCCACGCTCAACTTGCTCATCTCCATCTTGGGCAAGACGGT
GGGTGCCCTCGGCAACCTGACCTTCGTGCTCTGCATTATCATCTTCATCT
TCGCCGTGATGGGCATGCAACTCTTCGGCAAGAATTATACTGGTGAGAAG
AAATCGTCTGGGTGCAGGAATGCGTTCTCAACATTGCTTTTTATGAAAA-
--TTTAACAAATTGTTTCATTTTATCGTCCGTTCGATGTCTAAAATTATT
GACTATATTTATCAGCTTCAGATGTGATMTCCCTGAACAAT------GTG
TGAAAAAGTTTATACGGGGATAATTCCAAGTTTTCTTGAG
>CHL_1
AAGTCCTGGCCCACGCTCAACTTGCTCATCTCCATCTTGGGCAAGACGGT
GGGTGCCCTCGGCAACCTGACCTTCGTGCTCTGCATTATCATCTTCATCT
TCGCCGTGATGGGCATGCAACTCTTCGGCAAGAATTATACTGGTGAGAAG
AAATCGTCTGGGTGCAGGAATGCGTTCTCAACATTGCTTTTTATGAAAA-
--TTTAACAAATTGTTTCATTTTATCGTCCGTTCGATGTCTAAAATTATT
GACTATATTTATCAGCTTCAGATGTGATATCCCTGAACAAT------GTG
TGAAAAAGTTTATACGGGGATAATTCCAAGTTTTCTTGAG
>MSH_2
AAGTCCTGGCCCACGCTCAACTTGCTCATCTCCATCATGGGCAAGACGGT
GGGTGCCATCGGCAACCTGACGTTCGTGCTCTGCATTATCATCTTCATCT
TCGCCGTGATGGGCATGCAACTCTTCGGCAAGAATTATACTGGTGAGAAG
AAATCGTCTGGGTGCAGGAATGCGTTCTCAACATTGCTTTTTATGAAAA-
--TTTAACAAATTGTTTCATTTTATCGTCCGTTCGATGTCTAAAATTATT
GACTATATTTATCAGCTTCAGATGTGATATCCCTGAACAAT------GTG
TGAAAAAGTTTATACGGGGATAATTCCAAGTTTTCTTGAG
>MSH_10
AAGTCCTGGCCCACGCTCAACTTGCTCATCTCCATCATGGGCAAGACGGT
GGGTGCCATCGGCAACCTGACGTTCGTGCTCTGCATTATCATCTTCATCT
TCGCCGTGATGGGCATGCAACTCTTCGGCAAGAATTATACTGGTGAGAAG
AAATCGTCTGGGTGCAGGAATGCGTTCTCAACATTGCTTTTTATGAAAA-
--TTTAACAAATTGTTTCATTTTATCGTCCGTTCGATGTCTAAAATTATT
GACTATATTTATCAGCTTCAGATGTGATATCCCTGAACAAT------GTG
TGAAAAAGTTTATACGGGGATAATTCCAAGTTTTCTTGAG
>MSH_1
AAGTCCTGGCCCACGCTCAACTTGCTCATCTCCATCATGGGCAAGACGGT
GGGTGCCRTCGGCAACCTGACCTTCGTRCTCTGCATTATCATCTTCATCT
TCGCCGTGATGGGCATGCAACTCTTCGGCAAGAATTATACTGGTGAGAAG
AAATCGTCTGGGTGCAGGAATGCGTTCTCAACATTGCTTTTTATGAAAA-
--TTTAACAAATTGTTTCATTTTATCGTCCGTTCGATGTCTAAAATTATT
GACTATATTTATCAGCTTCAGATGTGATATCCCTGAACAAT------GTG
TGAAAAAGTTTATACGGGGATAATTCCAAGTTTTCTTGAG
>KRN_2
AAGTCCTGGCCCACGCTCAACTTGCTCATCTCCATCATGGGCAAGACGGT
GGGTGCCCTCGGCAACCTGACGTTCGTGCTCTGCATTATCATCTTCATCT
TCGCCGTGATGGGCATGCAACTCTTCGGCAAGAATTATACTGGTGAGAAG
AAATCGTCTGGGTGCAGGAATGCGTTCTCAACATTGCTTTTTATGAAAA-
--TTTAACAAATTGTTTCATTTTATCGTCCGTTCGATGTCTAAAATTATT
GACTATATTTATCAGCTTCGGATGTGATATCCCTGAACAAT------GTG
TGAAAAAGTTTATACGGGGATAATTCCAAGTTTTCTTGAG
>KRN_4
AAGTCCTGGCCCACGCTCAACTTGCTCATCTCCATCATGGGCAAGACGGT
GGGTGCCCTCGGCAACCTGACGTTCGTGCTCTGCATTATCATCTTCATCT
TCGCCGTGATGGGCATGCAACTCTTCGGCAAGAATTATACTGGTGAGAAG
AAATCGTCTGGGTGCAGGAATGCGTTCTCAACATTGCTTTTTATGAAAA-
--TTTAACAAATTGTTTCATTTTATCGTCCGTTCGATGTCTAAAATTATT
GACTATATTTATCAGCTTCGGATGTGATATCCCTGAACAAT------GTG
TGAAAAAGTTTATACGGGGATAATTCCAAGTTTTCTTGAG
>KRN_6
AAGTCCTGGCCCACGCTCAACTTGCTCATCTCCATCATGGGCAAGACGGT
GGGTGCCCTCGGCAACCTGACGTTCGTGCTCTGCATTATCATCTTCATCT
TCGCCGTGATGGGCATGCAACTCTTCGGCAAGAATTATACTGGTGAGAAG
AAATCGTCTGGGTGCAGGAATGCGTTCTCAACATTGCTTTTTATGAAAA-
--TTTAACAAATTGTTTCATTTTATCGTCCGTTCGATGTCTAAAATTATT
GACTATATTTATCAGCTTCGGATGTGATATCCCTGAACAAT------GTG
TGAAAAAGTTTATACGGGGATAATTCCAAGTTTTCTTGAG
>KRN_1
AAGTCCTGGCCCACGCTCAACTTGCTCATCTCCATCATGGGCAAGACGGT
GGGTGCCCTCGGCAACCTGACGTTCGTGCTCTGCATTATCATCTTCATCT
TCGCCGTGATGGGCATGCAACTCTTCGGCAAGAATTATACTGGTGAGAAG
AAATCGTCTGGGTGCAGGAATGCGTTCTCAACATTGCTTTTTATGAAAA-
--TTTAACAAATTGTTTCATTTTATCGTCCGTTCGATGTCTAAAATTATT
GACTATATTTATCAGCTTCGGATGTGATATCCCTGAACAAT------GTG
TGAAAAAGTTTATACGGGGATAATTCCAAGTTTTCTTGAG
>MJV_3
AAGTCCTGGCCCACGCTCAACTTGCTCATCTCCATCATGGGCAAGACGGT
GGGTGCCCTCGGCAACCTGACCTTCGTGCTCTGCATTATCATCTTCATCT
TCGCCGTGATGGGCATGCAACTCTTCGGCAAGAATTATACTGGTGAGAAG
AAATCGTCTGGGTGCAGGAATGCGTTYTCAACATTGCTTTTTATGAAAA-
--TTTAACAAATTGTTTCATTTTRTCGTCCGTTCGATGTCTAAAATTATT
GACTATATTTATCAGCTTCAGATGTGATATCCCTGAACAAT------GTG
TGAAAAAGTTTATACGGGGATAATTCCAAGTTTTCTTGAG
>CLG_6
AAGTCCTGGCCCACGCTCAACTTGCTCATCTCCATCATGGGCAAGACGGT
GGGTGCCATCGGCAACCTGACCTTCGTGCTCTGCATTATCATCTTCATCT
TCGCCGTGATGGGCATGCAACTCTTCGGCAAGAATTATACTGGTGAGAAG
AAATCGTCTGGGTGCAGAAATGCGTTTTCAACATTGCTTTTTATGAAAA-
--TTTAACAAATTGTTTCATTTTATCGTCCGTTCGATGTCTAAAATTATT
GACTATATTTATCAGCTTCAGATGTGATATCCCTGAACAAT------GTG
TGAAAAAGTTTATACGGGGATAATTCCAAGTTTTCTTGAG
>CLG_1
AAGTCCTGGCCCACGCTCAACTTGCTCATCTCCATCATGGGCAAGACGGT
GGGTGCCATCGGCAACCTGACCTTCGTGCTCTGCATTATCATCTTCATCT
TCGCCGTGATGGGCATGCAACTCTTCGGCAAGAATTATACTGGTGAGAAG
AAATCGTCTGGGTGCAGAAATGCGTTTTCAACATTGCTTTTTATGAAAA-
--TTTAACAAATTGTTTCATTTTATCGTCCGTTCGATGTCTAAAATTATT
GACTATATTTATCAGCTTCAGATGTGATATCCCTGAACAAT------GTG
TGAAAAAGTTTATACGGGGATAATTCCAAGTTTTCTTGAG
>CLG_8
AAGTCCTGGCCCACGCTCAACTTGCTCATCTCCATCATGGGCAAGACGGT
GGGTGCCATCGGCAACCTGACCTTCGTGCTCTGCATTATCATCTTCATCT
TCGCCGTGATGGGCATGCAACTCTTCGGCAAGAATTATACTGGTGAGAAG
AAATCGTCTGGGTGCAGAAATGCGTTTTCAACATTGCTTTTTATGAAAA-
--TTTAACAAATTGTTTCATTTTATCGTCCGTTCGATGTCTAAAATTATT
GACTATATTTATCAGCTTCAGATGTGATATCCCTGAACAAT------GTG
TGAAAAAGTTTATACGGGGATAATTCCAAGTTTTCTTGAG
>CLG_2
AAGTCCTGGCCCACGCTCAACTTGCTCATCTCCATCATGGGCAAGACGGT
GGGTGCCATCGGCAACCTGACCTTCGTGCTCTGCATTATCATCTTCATCT
TCGCCGTGATGGGCATGCAACTCTTCGGCAAGAATTATACTGGTGAGAAG
AAATCGTCTGGGTGCAGAAATGCGTTTTCAACATTGCTTTTTATGAAAA-
--TTTAACAAATTGTTTCATTTTATCGTCCGTTCGATGTCTAAAATTATT
GACTATATTTATCAGCTTCAGATGTGATATCCCTGAACAAT------GTG
TGAAAAAGTTTATACGGGGATAATTCCAAGTTTTCTTGAG
>CLG_3
AAGTCCTGGCCCACGCTCAACTTGCTCATCTCCATCATGGGCAAGACGGT
GGGTGCCATCGGCAACCTGACCTTCGTGCTCTGCATTATCATCTTCATCT
TCGCCGTGATGGGCATGCAACTCTTCGGCAAGAATTATACTGGTGAGAAG
AAATCGTCTGGGTGCAGAAATGCGTTTTCAACATTGCTTTTTATGAAAA-
--TTTAACAAATTGTTTCATTTTATCGTCCGTTCGATGTCTAAAATTATT
GACTATATTTATCAGCTTCAGATGTGATATCCCTGAACAAT------GTG
TGAAAAAGTTTATACGGGGATAATTCCAAGTTTTCTTGAG
>CLG_4
AAGTCCTGGCCCACGCTCAACTTGCTCATCTCCATCATGGGCAAGACGGT
GGGTGCCATCGGCAACCTGACCTTCGTGCTCTGCATTATCATCTTCATCT
TCGCCGTGATGGGCATGCAACTCTTCGGCAAGAATTATACTGGTGAGAAG
AAATCGTCTGGGTGCAGAAATGCGTTTTCAACATTGCTTTTTATGAAAA-
--TTTAACAAATTGTTTCATTTTATCGTCCGTTCGATGTCTAAAATTATT
GACTATATTTATCAGCTTCAGATGTGATATCCCTGAACAAT------GTG
TGAAAAAGTTTATACGGGGATAATTCCAAGTTTTCTTGAG
>CLG_5
AAGTCCTGGCCCACGCTCAACTTGCTCATCTCCATCATGGGCAAGACGGT
GGGTGCCATCGGCAACCTGACCTTCGTGCTCTGCATTATCATCTTCATCT
TCGCCGTGATGGGCATGCAACTCTTCGGCAAGAATTATACTGGTGAGAAG
AAATCGTCTGGGTGCAGAAATGCGTTTTCAACATTGCTTTTTATGAAAA-
--TTTAACAAATTGTTTCATTTTATCGTCCGTTCGATGTCTAAAATTATT
GACTATATTTATCAGCTTCAGATGTGATATCCCTGAACAAT------GTG
TGAAAAAGTTTATACGGGGATAATTCCAAGTTTTCTTGAG
>MED_2
AAGTCCTGGCCCACGCTCAACTTGCTCATCTCCATCATGGGCAAGACGGT
GGGTGCCATCGGCAACCTGACCTTCGTGCTCTGCATTATCATCTTCATCT
TCGCCGTGATGGGCATGCAACTCTTCGGCAAGAATTATACTGGTGAGAAG
AAATCGTCTGGGTGCAGRAATGCGTTYTCAACATTGCTTTTTATGAAAA-
--TTTAACAAATTGTTTCATTTTATCGTCCGTTCGATGTCTAAAATTATT
GACTATATTTATCAGCTTCAGATGTGATATCCCTGAACAAT------GTG
TGAAAAAGTTTATACGGGGATAATTCCAAGTTTTCTTGAG
>KRN_9
AAGTCCTGGCCCACGCTCAACTTGCTCATCTCCATCATGGGCAAGACGGT
GGGTGCCCTCGGCAACCTGACGTTCGTGCTCTGCATTATCATCTTCATCT
TCGCCGTGATGGGCATGCAACTCTTCGGCAAGAATTATACTGGTGAGAAG
AAATCGTCTGGGTGCAGGAATGCGTTCTCAACATTGCTTTTTATGAAAA-
--TTTAACAAATTGTTTCATTTTATCGTCCGTTCGATGTCTAAAATTATT
GACTATATTTATCAGCTTCRGATGTGATATCCCTGAACAAT------GTG
TGAAAAAGTTTATACGGGGATAATTCCAAGTTTTCTTGAG
>MSH_3
AAGTCCTGGCCCACGCTCAACTTGCTCATCTCCATCATGGGCAAGACGGT
GGGTGCCATCGGCAACCTGACCTTCGTGCTCTGCATTATCATCTTCATCT
TCGCCGTGATGGGCATGCAACTCTTCGGCAAGAATTATACTGGTGAGAAG
AAATCGTCTGGGTGCAGGAATGCGTTCTCAACATTGCTTTTTATGAAAA-
--TTTAACAAATTGTTTCATTTTATCGTCCGTTCGATGTCTAAAATTATT
GACTATATTTATCAGCTTCAGATGTGATATCCCTGAACAAT------GTG
TGAAAAAGTTTATACGGGGATAATTCCAAGTTTTCTTGAG
>CHL_5
AAGTCCTGGCCCACGCTCAACTTGCTCATCTCCATCWTGGGCAAGACGGT
GGGTGCCCTCGGCAACCTGACSTTCGTGCTCTGCATTATCATCTTCATCT
TCGCCGTGATGGGCATGCAACTCTTCGGCAAGAATTATACTGGTGAGAAG
AAATCGTCTGGGTGCAGGAATGCGTTCTCAACATTGCTTTTTATGAAAA-
--TTTAACAAATTGTTTCATTTTATCGTCCGTTCGATGTCTAAAATTATT
GACTATATTTATCAGCTTCRGATGTGATATCCCTGAACAAT------GTG
TGAAAAAGTTTATACGGGGATAATTCCAAGTTTTCTTGAG
>CHL_3
AAGTCCTGGCCCACGCTCAACTTGCTCATCTCCATCWTGGGCAAGACGGT
GGGTGCCMTCGGCAACCTGACCTTCGTGCTCTGCATTATCATCTTCATCT
TCGCCGTGATGGGCATGCAACTCTTCGGCAAGAATTATACTGGTGAGAAG
AAATCGTCTGGGTGCAGGAATGCGTTYTCAACATTGCTTTTTATGAAAA-
--TTTAACAAATTGTTTCATTTTATCGTCCGTTCGATGTCTAAAATTATT
GACTATATTTATCAGCTTCAGATGTGATATCCCTGAACAAT------GTG
TGAAAAAGTTTATACGGGGATARTTCCAAGTTTTCTTGAG
>MED_5
AAGTCCTGGCCCACGCTCAACTTGCTCATCTCCATCATGGGCAAGACGGT
GGGTGCCATCGGCAACCTGACCTTCGTGCTCTGCATTATCATCTTCATCT
TCGCCGTGATGGGCATGCAACTCTTCGGCAAGAATTATACTGGTGAGAAG
AAATCGTCTGGGTGCAGGAATGCGTTCTCAACATTGCTTTTTATGAAAA-
--TTTAACAAATTGTTTCATTTTATCGTCCGTTCGATGTCTAAAATTATT
GACTATATTTATCAGCTTCAGATGTGATATCCCTGAACAAT------GTG
TGAAAAAGTTTATACGGGGATAATTCCAAGTTTTCTTGAG
>CHL_4
AAGTCCTGGCCCACGCTCAACTTGCTCATCTCCATCYTGGGCAAGACGGT
GGGTGCCCTCGGCAACCTGACSTTCGTGCTCTGCATTATCATCTTCATCT
TCGCCGTGATGGGCATGCAACTCTTCGGCAAGAATTATACTGGTGAGAAG
AAATCGTCTGGGTGCAGGAATGCGTTCTCAACATTGCTTTTTATGAAAA-
--TTTAACAAATTGTTTCATTTTATCGTCCGTTCGATGTCTAAAATTATT
GACTATATTTATCAGCTTCRGATGTGATATCCCTGAACAAT------GTG
TGAAAAAGTTTATACGGGGATAATTCCAAGTTTTCTTGAG
>CLG_7
AAGTCCTGGCCCACGCTCAACTTGCTCATCTCCATCATGGGCAAGACGGT
GGGTGCCATCGGCAACCTGACCTTCGTGCTCTGCATTATCATCTTCATCT
TCGCCGTGATGGGCATGCAACTCTTCGGCAAGAATTATACTGGTGAGAAG
AAATCGTCTGGGTGCAGAAATGCGTTTTCAACATTGCTTTTTATGAAAA-
--TTTAACAAATTGTTTCATTTTATCGTCCGTTCGATGTCTAAAATTATT
GACTATATTTATCAGCTTCAGATGTGATATCCCTGAACAAT------GTG
TGAAAAAGTTTATACGGGGATAATTCCAAGTTTTCTTGAG
>MED_8
AAGTCCTGGCCCACGCTCAACTTGCTCATCTCCATCATGGGCAAGACGGT
GGGTGCCATCGGCAACCTGACCTTCGTGCTCTGCATTATCATCTTCATCT
TCGCCGTGATGGGCATGCAACTCTTCGGCAAGAATTATACTGGTGAGAAG
AAATCGTCTGGGTGCAGRAATGCGTTYTCAACATTGCTTTTTATGAAAA-
--TTTAACAAATTGTTTCATTTTATCGTCCGTTCGATGTCTAAAATTATT
GACTATATTTATCAGCTTCAGATGTGATATCCCTGAACAAT------GTG
TGAAAAAGTTTATACGGGGATAATTCCAAGTTTTCTTGAG
>CLG_10
AAGTCCTGGCCCACGCTCAACTTGCTCATCTCCATCATGGGCAAGACGGT
GGGTGCCATCGGCAACCTGACCTTCGTGCTCTGCATTATCATCTTCATCT
TCGCCGTGATGGGCATGCAACTCTTCGGCAAGAATTATACTGGTGAGAAG
AAATCGTCTGGGTGCAGAAATGCGTTTTCAACATTGCTTTTTATGAAAA-
--TTTAACAAATTGTTTCATTTTATCGTCCGTTCGATGTCTAAAATTATT
GACTATATTTATCAGCTTCAGATGTGATATCCCTGAACAAT------GTG
TGAAAAAGTTTATACGGGGATAATTCCAAGTTTTCTTGAG
>CLG_9
AAGTCCTGGCCCACGCTCAACTTGCTCATCTCCATCATGGGCAAGACGGT
GGGTGCCATCGGCAACCTGACCTTCGTGCTCTGCATTATCATCTTCATCT
TCGCCGTGATGGGCATGCAACTCTTCGGCAAGAATTATACTGGTGAGAAG
AAATCGTCTGGGTGCAGAAATGCGTTTTCAACATTGCTTTTTATGAAAA-
--TTTAACAAATTGTTTCATTTTATCGTCCGTTCGATGTCTAAAATTATT
GACTATATTTATCAGCTTCAGATGTGATATCCCTGAACAAT------GTG
TGAAAAAGTTTATACGGGGATAATTCCAAGTTTTCTTGAG
>MSH_4
AAGTCCTGGCCCACGCTCAACTTGCTCATCTCCATCATGGGCAAGACGGT
GGGTGCCRTCGGCAACCTGACSTTCGTRCTCTGCATTATCATCTTCATCT
TCGCCGTGATGGGCATGCAACTCTTCGGCAAGAATTATACTGGTGAGAAG
AAATCGTCTGGGTGCAGGAATGCGTTCTCAACATTGCTTTTTATGAAAA-
--TTTAACAAATTGTTTCATTTTATCGTCCGTTCGATGTCTAAAATTATT
GACTATATTTATCAGCTTCAGATGTGATATCCCTGAACAAT------GTG
TGAAAAAGTTTATACGGGGATAATTCCAAGTTTTCTTGAG
>KRN_8
AAGTCCTGGCCCACGCTCAACTTGCTCATYTCCATCATGGGCAAGACGGT
GGGTGCCCTCGGCAACCTGACGTTCGTGCTCTGCATTATCATCTTCATCT
TCGCCGTGATGGGCATGCAACTCTTCGGCAAGAATTATACTGGTGAGAAG
AAATCGTCTGGGTGCAGGAATGCGTTCTCAACATTGCTTTTTATGAAAA-
--TTTAACAAATTGTTTCATTTTATCGTCCGTTCGATGTCTAAAATTATT
GACTATATTTATCAGCTTCAGATGTGATATCCCTGAACAAT------GTG
TGAAAAAGTTTATACGGGGATAATTCCAAGTTTTCTTGAG
>CHL_6
AAGTCCTGGCCCACGCTCAACTTGCTCATCTCCATCYTGGGCAAGACGGT
GGGTGCCCTCGGCAACCTGACSTTCGTGCTCTGCATTATCATCTTCATCT
TCGCCGTGATGGGCATGCAACTCTTCGGCAAGAATTATACTGGTGAGAAG
AAATCGTCTGGGTGCAGGAATGCGTTCTCAACATTGCTTTTTATGAAAA-
--TTTAACAAATTGTTTCATTTTATCGTCCGTTCGATGTCTAAAATTATT
GACTATATTTATCAGCTTCAGATGTGATATCCCTGAACAAT------GTG
TGAAAAAGTTTATACGGGGATAATTCCAAGTTTTCTTGAG
>MED_9
AAGTCCTGGCCCACGCTCAACTTGCTCATCTCCATCATGGGCAAGACGGT
GGGTGCCATCGGCAACCTGACSTTCGTGCTCTGCATTATCATCTTCATCT
TCGCCGTGATGGGCATGCAACTCTTCGGCAAGAATTATACTGGTGAGAAG
AAATCGTCTGGGTGCAGGAATGCGTTCTCAACATTGCTTTTTATGAAAA-
--TTTAACAAATTGTTTCATTTTATCGTCCGTTCGATGTCTAAAATTATT
GACTATATTTATCAGCTTCAGATGTGATATCCCTGAACAAT------GTG
TGAAAAAGTTTATACGGGGATAATTCCAAGTTTTCTTGAG
>MSH_5
AAGTCCTGGCCCACGCTCAACTTGCTCATCTCCATCATGGGCAAGACGGT
GGGTGCCATCGGCAACCTGACSTTCGTGCTCTGCATTATCATCTTCATCT
TCGCCGTGATGGGCATGCAACTCTTCGGCAAGAATTATACTGGTGAGAAG
AAATCGTCTGGGTGCAGGAATGCGTTCTCAACATTGCTTTTTATGAAAA-
--TTTAACAAATTGTTTCATTTTATCGTCCGTTCGATGTCTAAAATTATT
GACTATATTTATCAGCTTCAGATGTGATATCCCTGAACAAT------GTG
TGAAAAAGTTTATACGGGGATAATTCCAAGTTTTCTTGAG
>KRN_5
AAGTCCTGGCCCACGCTCAACTTGCTCATTTCCATCATGGGCAAGACGGT
GGGTGCCCTCGGCAACCTGACGTTCGTGCTCTGCATTATCATCTTCATCT
TCGCCGTGATGGGCATGCAACTCTTCGGCAAGAATTATACTGGTGAGAAG
AAATCGTCTGGGTGCAGGAATGCGTTCTCAACATTGCTTTTTATGAAAA-
--TTTAACAAATTGTTTCATTTTATCGTCCGTTCGATGTCTAAAATTATT
GACTATATTTATCAGCTTCAGATGTGATATCCCTGAACAAT------GTG
TGAAAAAGTTTATACGGGGATAATTCCAAGTTTTCTTGAG
>MED_4
AAGTCCTGGCCCACGCTCAACTTGCTCATCTCCATCATGGGCAAGACGGT
GGGTGCCATCGGCAACCTGACSTTCGTGCTCTGCATTATCATCTTCATCT
TCGCCGTGATGGGCATGCAACTCTTCGGCAAGAATTATACTGGTGAGAAG
AAATCGTCTGGGTGCAGRAATGCGTTYTCAACATTGCTTTTTATGAAAA-
--TTTAACAAATTGTTTCATTTTATCGTCCGTTCGATGTCTAAAATTATT
GACTATATTTATCAGCTTCAGATGTGATATCCCTGAACAAT------GTG
TGAAAAAGTTTATACGGGGATAATTCCAAGTTTTCTTGAG
>MJV_1
AAGTCCTGGCCCACGCTCAACTTGCTCATYTCCATCATGGGCAAGACGGT
GGGTGCCCTCGGCAACCTGACSTTCGTGCTCTGCATTATCATCTTCATCT
TCGCCGTGATGGGCATGCAACTCTTCGGCAAGAATTATACTGGTGAGAAG
AAATCGTCTGGGTGCAGGAATGCGTTYTCAACATTGCTTTTTATGAAAA-
--TTTAACAAATTGTTTCATTTTATCGTCCGTTCGATGTCTAAAATTATT
GACTATATTTATCAGCTTCAGATGTGATATCCCTGAACAAT------GTG
TGAAAAAGTTTATACGGGGATAATTCCAAGTTTTCTTGAG
>CHL_9
AAGTCCTGGCCCACGCTCAACTTGCTCATCTCCATCYTGGGCAAGACGGT
GGGTGCCCTCGGCAACCTGACSTTCGTGCTCTGCATTATCATCTTCATCT
TCGCCGTGATGGGCATGCAACTCTTCGGCAAGAATTATACTGGTGAGAAG
AAATCGTCTGGGTGCAGGAATGCGTTCTCAACATTGCTTTTTATGAAAA-
--TTTAACAAATTGTTTCATTTTATCGTCCGTTCGATGTCTAAAATTATT
GACTATATTTATCAGCTTCAGATGTGATATCCCTGAACAAT------GTG
TGAAAAAGTTTATACGGGGATAATTCCAAGTTTTCTTGAG
>CHL_8
AAGTCCTGGCCCACGCTCAACTTGCTCATCTCCATCYTGGGCAAGACGGT
GGGTGCCCTCGGCAACCTGACSTTCGTGCTCTGCATTATCATCTTCATCT
TCGCCGTGATGGGCATGCAACTCTTCGGCAAGAATTATACTGGTGAGAAG
AAATCGTCTGGGTGCAGGAATGCGTTCTCAACATTGCTTTTTATGAAAA-
--TTTAACAAATTGTTTCATTTTATCGTCCGTTCGATGTCTAAAATTATT
GACTATATTTATCAGCTTCAGATGTGATATCCCTGAACAAT------GTG
TGAAAAAGTTTATACGGGGATAATTCCAAGTTTTCTTGAG
>MJV_5
AAGTCCTGGCCCACGCTCAACTTGCTCATYTCCATCATGGGCAAGACGGT
GGGTGCCCTCGGCAACCTGACGTTCGTGCTCTGCATTATCATCTTCATCT
TCGCCGTGATGGGCATGCAACTCTTCGGCAAGAATTATACTGGTGAGAAG
AAATCGTCTGGGTGCAGGAATGCGTTCTCAACATTGCTTTTTATGAAAA-
--TTTAACAAATTGTTTCATTTTATCGTCCGTTCGATGTCTAAAATTATT
GACTATATTTATCAGCTTCRGATGTGATATCCCTGAACAAT------GTG
TGAAAAAGTTTATACGGGGATAATTCCAAGTTTTCTTGAG
>MJV_10
AAGTCCTGGCCCACGCTCAACTTGCTCATYTCCATCATGGGCAAGACGGT
GGGTGCCCTCGGCAACCTGACGTTCGTGCTCTGCATTATCATCTTCATCT
TCGCCGTGATGGGCATGCAACTCTTCGGCAAGAATTATACTGGTGAGAAG
AAATCGTCTGGGTGCAGGAATGCGTTCTCAACATTGCTTTTTATGAAAA-
--TTTAACAAATTGTTTCATTTTATCGTCCGTTCGATGTCTAAAATTATT
GACTATATTTATCAGCTTCRGATGTGATATCCCTGAACAAT------GTG
TGAAAAAGTTTATACGGGGATAATTCCAAGTTTTCTTGAG
>MED_1
AAGTCCTGGCCCACGCTCAACTTGCTCATCTCCATCATGGGCAAGACGGT
GGGTGCCATCGGCAACCTGACSTTCGTGCTCTGCATTATCATCTTCATCT
TCGCCGTGATGGGCATGCAACTCTTCGGCAAGAATTATACTGGTGAGAAG
AAATCGTCTGGGTGCAGRAATGCGTTYTCAACATTGCTTTTTATGAAAA-
--TTTAACAAATTGTTTCATTTTATCGTCCGTTCGATGTCTAAAATTATT
GACTATATTTATCAGCTTCAGATGTGATATCCCTGAACAAT------GTG
TGAAAAAGTTTATACGGGGATAATTCCAAGTTTTCTTGAG
>MSH_9
AAGTCCTGGCCCACGCTCAACTTGCTCATCTCCATCATGGGCAAGACGGT
GGGTGCCRTCGGCAACCTGACSTTCGTRCTCTGCATTATCATCTTCATCT
TCGCCGTGATGGGCATGCAACTCTTCGGCAAGAATTATACTGGTGAGAAG
AAATCGTCTGGGTGCAGGAATGCGTTCTCAACATTGCTTTTTATGAAAA-
--TTTAACAAATTGTTTCATTTTATCGTCCGTTCGATGTCTAAAATTATT
GACTATATTTATCAGCTTCAGATGTGATATCCCTGAACAAT------GTG
TGAAAAAGTTTATACGGGGATAATTCCAAGTTTTCTTGAG
>MJV_9
AAGTCCTGGCCCACGCTCAACTTGCTCATCTCCATCATGGGCAAGACGGT
GGGTGCCCTCGGCAACCTGACSTTCGTGCTCTGCATTATCATCTTCATCT
TCGCCGTGATGGGCATGCAACTCTTCGGCAAGAATTATACTGGTGAGAAG
AAATCGTCTGGGTGCAGGAATGCGTTYTCAACATTGCTTTTTATGAAAA-
--TTTAACAAATTGTTTCATTTTATCGTCCGTTCGATGTCTAAAATTATT
GACTATATTTATCAGCTTCRGATGTGATATCCCTGAACAAT------GTG
TGAAAAAGTTTATACGGGGATAATTCCAAGTTTTCTTGAG
>MJV_8
AAGTCCTGGCCCACGCTCAACTTGCTCATCTCCATCATGGGCAAGACGGT
GGGTGCCCTCGGCAACCTGACSTTCGTGCTCTGCATTATCATCTTCATCT
TCGCCGTGATGGGCATGCAACTCTTCGGCAAGAATTATACTGGTGAGAAG
AAATCGTCTGGGTGCAGGAATGCGTTYTCAACATTGCTTTTTATGAAAA-
--TTTAACAAATTGTTTCATTTTATCGTCCGTTCGATGTCTAAAATTATT
GACTATATTTATCAGCTTCRGATGTGATATCCCTGAACAAT------GTG
TGAAAAAGTTTATACGGGGATAATTCCAAGTTTTCTTGAG
>MED_3
AAGTCCTGGCCCACGCTCAACTTGCTCATCTCCATCATGGGCAAGACGGT
GGGTGCCATCGGCAACCTGACSTTCGTGCTCTGCATTATCATCTTCATCT
TCGCCGTGATGGGCATGCAACTCTTCGGCAAGAATTATACTGGTGAGAAG
AAATCGTCTGGGTGCAGRAATGCGTTYTCAACATTGCTTTTTATGAAAA-
--TTTAACAAATTGTTTCATTTTATCGTCCGTTCGATGTCTAAAATTATT
GACTATATTTATCAGCTTCAGATGTGATATCCCTGAACAAT------GTG
TGAAAAAGTTTATACGGGGATAATTCCAAGTTTTCTTGAG
>MJV_4
AAGTCCTGGCCCACGCTCAACTTGCTCATCTCCATCATGGGCAAGACGGT
GGGTGCCCTCGGCAACCTGACSTTCGTGCTCTGCATTATCATCTTCATCT
TCGCCGTGATGGGCATGCAACTCTTCGGCAAGAATTATACTGGTGAGAAG
AAATCGTCTGGGTGCAGGAATGCGTTCTCAACATTGCTTTTTATGAAAA-
--TTTAACAAATTGTTTCATTTTRTCGTCCGTTCGATGTCTAAAATTATT
GACTATATTTATCAGCTTCRGATGTGATATCCCTGAACAAT------GTG
TGAAAAAGTTTATACGGGGATAATTCCAAGTTTTCTTGAG
>KRN_10
AAGTCCTGGCCCACGCTCAACTTGCTCATYTCCATCATGGGCAAGACGGT
GGGTGCCCTCGGCAACCTGACSTTCGTRCTCTGCATTATCATCTTCATCT
TCGCCGTGATGGGCATGCAACTCTTCGGCAAGAATTATACTGGTGAGAAG
AAATCGTCTGGGTGCAGGAATGCGTTCTCAACATTGCTTTTTATGAAAA-
--TTTAACAAATTGTTTCATTTTATCGTCCGTTCGATGTCTAAAATTATT
GACTATATTTATCAGCTTC-GATGTGATATCCCTGAACAAT------GTG
TGAAAAAGTTTATACGGGGATAATTCCAAGTTTTCTTGAG
>WHW_1
AAGTCCTGGCCCACGCTCAACTTGCTCATCTCCATCATGGGCAAGACGGT
GGGTGCCATCGGTAACCTGACCTTCGTGCTCTGCATTATCATCTTCATCT
TCGCCGTGATGGGCATGCAACTCTTCGGCAAGAATTATACTGGTGAGAAG
AAATCGTCTGGGTGCAGGAATGCGTTCTCAACATTGCTTTTT-TGAAAA-
--TTTATCCAATTGTTTCATTTTATCGTCCGTTCGATGCCTAAAATTAGT
GACTATATTTATCAGCTTCGTATATGATATCCCTGTAAAAT------GTG
TG-AAAAGTTTATACGGAGATAATTCCAAGTTTTCTTGAG
>WHW_7
AAGTCCTGGCCCACGCTCAACTTGCTCATCTCCATCATGGGCAAGACGGT
GGGTGCCATCGGTAACCTGACCTTCGTGCTCTGCATTATCATCTTCATCT
TCGCCGTGATGGGCATGCAACTCTTCGGCAAGAATTATACTGGTGAGAAG
AAATCGTCTGGGTGCAGGAATGCGTTCTCAACATTGCTTTTT-TGAAAA-
--TTTATCCAATTGTTTCATTTTATCGTCCGTTCGATGCCTAAAATTAGT
GACTATATTTATCAGCTTCGTATATGATATCCCTGTAAAAT------GTG
TG-AAAAGTTTATACGGAGATAATTCCAAGTTTTCTTGAG
>WHW_8
AAGTCCTGGCCCACGCTCAACTTGCTCATCTCCATCATGGGCAAGACGGT
GGGTGCCATCGGTAACCTGACCTTCGTGCTCTGCATTATCATCTTCATCT
TCGCCGTGATGGGCATGCAACTCTTCGGCAAGAATTATACTGGTGAGAAG
AAATCGTCTGGGTGCAGGAATGCGTTCTCAACATTGCTTTTT-TGAAAA-
--TTTATCCAATTGTTTCATTTTATCGTCCGTTCGATGCCTAAAATTAGT
GACTATATTTATCAGCTTCGTATATGATATCCCTGTAAAAT------GTG
TG-AAAAGTTTATACGGAGATAATTCCAAGTTTTCTTGAG
>WHW_4
AAGTCCTGGCCCACGCTCAACTTGCTCATCTCCATCATGGGCAAGACGGT
GGGTGCCATCGGTAACCTGACCTTCGTGCTCTGCATTATCATCTTCATCT
TCGCCGTGATGGGCATGCAACTCTTCGGCAAGAATTATACTGGTGAGAAG
AAATCGTCTGGGTGCAGGAATGCGTTCTCAACATTGCTTTTT-TGAAAA-
--TTTATCCAATTGTTTCATTTTATCGTCCGTTCGATGCCTAAAATTAGT
GACTATATTTATCAGCTTCGTATATGATATCCCTGTAAAAT------GTG
TG-AAAAGTTTATACGGAGATAATTCCAAGTTTTCTTGAG
>WHW_6
AAGTCCTGGCCCACGCTCAACTTGCTCATCTCCATCATGGGCAAGACGGT
GGGTGCCATCGGTAACCTGACCTTCGTGCTCTGCATTATCATCTTCATCT
TCGCCGTGATGGGCATGCAACTCTTCGGCAAGAATTATACTGGTGAGAAG
AAATCGTCTGGGTGCAGGAATGCGTTCTCAACATTGCTTTTT-TGAAAA-
--TTTATCCAATTGTTTCATTTTATCGTCCGTTCGATGCCTAAAATTAGT
GACTATATTTATCAGCTTCGTATATGATATCCCTGTAAAAT------GTG
TG-AAAAGTTTATACGGAGATAATTCCAAGTTTTCTTGAG
>WHW_9
AAGTCCTGGCCCACGCTCAACTTGCTCATCTCCATCATGGGCAAGACGGT
GGGTGCCATCGGTAACCTGACCTTCGTGCTCTGCATTATCATCTTCATCT
TCGCCGTGATGGGCATGCAACTCTTCGGCAAGAATTATACTGGTGAGAAG
AAATCGTCTGGGTGCAGGAATGCGTTCTCAACATTGCTTTTT-TGAAAA-
--TTTATCCAATTGTTTCATTTTATCGTCCGTTCGATGCCTAAAATTAGT
GACTATATTTATCAGCTTCGTATATGATATCCCTGTAAAAT------GTG
TG-AAAAGTTTATACGGAGATAATTCCAAGTTTTCTTGAG
>WHW_2
AAGTCCTGGCCCACGCTCAACTTGCTCATCTCCATCATGGGCAAGACGGT
GGGTGCCATCGGTAACCTGACCTTCGTGCTCTGCATTATCATCTTCATCT
TCGCCGTGATGGGCATGCAACTCTTCGGCAAGAATTATACTGGTGAGAAG
AAATCGTCTGGGTGCAGGAATGCGTTCTCAACATTGCTTTTT-TGAAAA-
--TTTATCCAATTGTTTCATTTTATCGTCCGTTCGATGCCTAAAATTAGT
GACTATATTTATCAGCTTCGTATATGATATCCCTGTAAAAT------GTG
TG-AAAAGTTTATACGGAGATAATTCCAAGTTTTCTTGAG
>WHW_3
AAGTCCTGGCCCACGCTCAACTTGCTCATCTCCATCATGGGCAAGACGGT
GGGTGCCATCGGTAACCTGACCTTCGTGCTCTGCATTATCATCTTCATCT
TCGCCGTGATGGGCATGCAACTCTTCGGCAAGAATTATACTGGTGAGAAG
AAATCGTCTGGGTGCAGGAATGCGTTCTCAACATTGCTTTTT-TGAAAA-
--TTTATCCAATTGTTTCATTTTATCGTCCGTTCGATGCCTAAAATTAGT
GACTATATTTATCAGCTTCGTATATGATATCCCTGTAAAAT------GTG
TG-AAAAGTTTATACGGAGATAATTCCAAGTTTTCTTGAG
>WHW_5
AAGTCCTGGCCCACGCTCAACTTGCTCATCTCCATCATGGGCAAGACGGT
GGGTGCCATCGGTAACCTGACCTTCGTGCTCTGCATTATCATCTTCATCT
TCGCCGTGATGGGCATGCAACTCTTCGGCAAGAATTATACTGGTGAGAAG
AAATCGTCTGGGTGCAGGAATGCGTTCTCAACATTGCTTTTT-TGAAAA-
--TTTATCCAATTGTTTCATTTTATCGTCCGTTCGATGCCTAAAATTAGT
GACTATATTTATCAGCTTCGTATATGATATCCCTGTAAAAT------GTG
TG-AAAAGTTTATACGGAGATAATTCCAAGTTTTCTTGAG
>WHW_10
AAGTCCTGGCCCACGCTCAACTTGCTCATCTCCATCATGGGCAAGACGGT
GGGTGCCATCGGTAACCTGACCTTCGTGCTCTGCATTATCATCTTCATCT
TCGCCGTGATGGGCATGCAACTCTTCGGCAAGAATTATACTGGTGAGAAG
AAATCGTCTGGGTGCAGGAATGCGTTCTCAACATTGCTTTTT-TGAAAA-
--TTTATCCAATTGTTTCATTTTATCGTCCGTTCGATGCCTAAAATTAGT
GACTATATTTATCAGCTTCGTATATGATATCCCTGTAAAAT------GTG
TG-AAAAGTTTATACGGAGATAATTCCAAGTTTTCTTGAG
>UCB_4
AAGTCCTGGCCCACGCTCAACTTGCTCATCTCCATCATGGGCAAGACGGT
GGGTGCCCTCGGTAACCTGACCTTCGTGCTCTGCATTATCATCTTCATCT
TCGCCGTGATGGGCATGCAACTCTTCGGCAAGAATTATACTGGTGAGAAG
AAATCGTCTTGGTGCAGGAATGCGTTCTCAACATTGCTTTTAATGAAAAT
TGTTTATCAAACTCTTTCATTTTATCGTCCGTTCGATGCCTAAAATTAAT
GACTATATTTATCAGCTTTCGATATGATATCCCTGTACAAT------GTG
TG-AAAAGTTTATACGGAGTTAATTCCAAGTTTTCTTGAG
>UCB_2
AAGTCCTGGCCCACGCTCAACTTGCTCATCTCCATCATGGGCAAGACGGT
GGGTGCCCTCGGTAACCTGACCTTCGTGCTCTGCATTATCATCTTCATCT
TCGCCGTGATGGGCATGCAACTCTTCGGCAAGAATTATACTGGTGAGAAG
AAATCGTCTGGGTGCAGGAATGCGTTCTCAACATTGCTTTTAATGAAAAT
TGTTTATCAAACTCTTTCATTTTATCGTCCGTTCGATGCCTAAAATTAAT
GACTATATTTATCAGCTTTCGATACGATATCCCTGTACAAT------GTG
TG-AAAAGTTTATACGGAGCTAATTCCATGTTTTCTTGAG
>MJV_6
AAGTCCTGGCCCACGCTCAACTTGCTCATYTCCATCATGGGCAAGACGGT
GGGTGCCCTCGGCAACCTGACSTTCGTGCTCTGCATTATCATCTTCATCT
TCGCCGTGATGGGCATGCAACTCTTCGGCAAGAATTATACTGGTGAGAAG
AAATCGTCTGGGTGCAGGAATGCGTTCTCAACATTGCTTTTTATGAAAA-
--TTTAACAAATTGTTTCATTTTRTCGTCCGTTCGATGTCTAAAATTATT
GACTATATTTATCAGCTTCAGATGTGATATCCCTGAACAAT------GTG
TGAAAAAGTTTATACGGGGATAATTCCAAGTTTTCTTGAG
>BVS_3
AAGTCCTGGCCCACGCTCAACTTGCTCATCTCCATCATGGGCAAGACGGT
GGGTGCCATCGGTAACCTGACCTTCGTGCTCTGCATTATCATCTTCATCT
TCGCCGTGATGGGCATGCAACTCTTCGGCAAGAATTACACTGGTGAGAAG
AAATCGTCTGGGTGCAGAAATGCGTTCTCGACATTACTTTTAATGAAAA-
--TTTATCAAATTGTTTCCTTTTATCGTCCGTTTGATGCCTAAAATTAAT
GAATATATTTATCAGCTTCCGATATGATATCCCTGTACAAT------GTG
TG-AAAAGTTTATACGGAGATAATTCCAAGTTTTCTTGAG
>BVS_7
AAGTCCTGGCCCACGCTCAACTTGCTCATCTCCATCATGGGCAAGACGGT
GGGTGCCATCGGTAACCTGACCTTCGTGCTCTGCATTATCATCTTCATCT
TCGCCGTGATGGGCATGCAACTCTTCGGCAAGAATTACACTGGTGAGAAG
AAATCGTCTGGGTGCAGAAATGCGTTCTCGACATTACTTTTAATGAAAA-
--TTTATCAAATTGTTTCCTTTTATCGTCCGTTTGATGCCTAAAATTAAT
GAATATATTTATCAGCTTCCGATATGATATCCCTGTACAAT------GTG
TG-AAAAGTTTATACGGAGATAATTCCAAGTTTTCTTGAG
>ESC_4
AAGTCCTGGCCCACGCTCAACTTGCTCATCTCCATCATGGGCAAGACGGT
GGGTGCCATCGGTAACCTGACCTTCGTGCTCTGCATTATCATCTTCATCT
TCGCCGTGATGGGCATGCAACTCTTCGGCAAGAATTACACTGGTGAGAAG
AAATCGTCTGGGTGCAGAAATGCGTTCTCGACATTACTTTTAATGAAAA-
--TTTATCAAATTGTTTCCTTTTATCGTCCGTTTGATGCCTAAAATTAAT
GAATATATTTATCAGCTTCCGATATGATATCCCTGTACAAT------GTG
TG-AAAAGTTTATACGGAGATAATTCCAAGTTTTCTTGAG
>ESC_5
AAGTCCTGGCCCACGCTCAACTTGCTCATCTCCATCATGGGCAAGACGGT
GGGTGCCATCGGTAACCTGACCTTCGTGCTCTGCATTATCATCTTCATCT
TCGCCGTGATGGGCATGCAACTCTTCGGCAAGAATTACACTGGTGAGAAG
AAATCGTCTGGGTGCAGAAATGCGTTCTCGACATTACTTTTAATGAAAA-
--TTTATCAAATTGTTTCCTTTTATCGTCCGTTTGATGCCTAAAATTAAT
GAATATATTTATCAGCTTCCGATATGATATCCCTGTACAAT------GTG
TG-AAAAGTTTATACGGAGATAATTCCAAGTTTTCTTGAG
>BVS_6
AAGTCCTGGCCCACGCTCAACTTGCTCATCTCCATCATGGGCAAGACGGT
GGGTGCCATCGGTAACCTGACCTTCGTGCTCTGCATTATCATCTTCATCT
TCGCCGTGATGGGCATGCAACTCTTCGGCAAGAATTAYACTGGTGAGAAG
AAATCGTCTGGGTGCAGAAATGCGTTCTCGACATTACTTTTAATGAAAA-
--TTTATCAAATTGTTTCCTTTTATCGTCCGTTTGATGCCTAAAATTAAT
GAATATATTTATCAGCTTCCGATATGATATCCCTGTACAAT------GTG
TG-AAAAGTTTATACGGAGATAATTCCAAGTTTTCTTGAG
>BVS_9
AAGTCCTGGCCCACGCTCAACTTGCTCATCTCCATCATGGGCAAGACGGT
GGGTGCCATCGGTAACCTGACCTTCGTGCTCTGCATTATCATCTTCATCT
TCGCCGTGATGGGCATGCAACTCTTCGGCAAGAATTAYACTGGTGAGAAG
AAATCGTCTGGGTGCAGAAATGCGTTCTCGACATTACTTTTAATGAAAA-
--TTTATCAAATTGTTTCCTTTTATCGTCCGTTTGATGCCTAAAATTAAT
GAATATATTTATCAGCTTCCGATATGATATCCCTGTACAAT------GTG
TG-AAAAGTTTATACGGAGATAATTCCAAGTTTTCTTGAG
>ESC_1
AAGTCCTGGCCCACGCTCAACTTGCTCATCTCCATCATGGGCAAGACGGT
GGGTGCCATCGGTAACCTGACCTTCGTGCTCTGCATTATCATCTTCATCT
TCGCCGTGATGGGCATGCAACTCTTCGGCAAGAATTATACTGGTGAGAAG
AAATCGTCTGGGTGCAGAAATGCGTTCTCGACATTACTTTTAATGAAAA-
--TTTATCAAATTGTTTCCTTTTATCGTCCGTTTGATGCCTAAAATTAAT
GAATATATTTATCAGCTTCCGATATGATATCCCTGTACAAT------GTG
TG-AAAAGTTTATAMGGAGATAATTCCAAGTTTTCTTGAG
>BVS_5
AAGTCCTGGCCCACGCTCAACTTGCTCATCTCCATCATGGGCAAGACGGT
GGGTGCCATCGGTAACCTGACCTTCGTGCTCTGCATTATCATCTTCATCT
TCGCCGTGATGGGCATGCAACTCTTCGGCAAGAATTATACTGGTGAGAAG
AAATCGTCTGGGTGCAGAAATGCGTTCTCGACATTACTTTTAATGAAAA-
--TTTATCAAATTGTTTCCTTTTATCGTCCGTTTGATGCCTAAAATTAAT
GAATATATTTATCAGCTTCCGATATGATATCCCTGTACAAT------GTG
TG-AAAAGTTTATACGGAGATAATTCCAAGTTTTCTTGAG
>ESC_8
AAGTCCTGGCCCACGCTCAACTTGCTCATCTCCATCATGGGCAAGACGGT
GGGTGCCATCGGTAACCTGACCTTCGTGCTCTGCATTATCATCTTCATCT
TCGCCGTGATGGGCATGCAACTCTTCGGCAAGAATTATACTGGTGAGAAG
AAATCGTCTGGGTGCAGAAATGCGTTCTCGACATTACTTTTAATGAAAA-
--TTTATCAAATTGTTTCCTTTTATCGTCCGTTTGATGCCTAAAATTAAT
GAATATATTTATCAGCTTCCGATATGATATCCCTGTACAAT------GTG
TG-AAAAGTTTATACGGAGATAATTCCAAGTTTTCTTGAG
>BVS_2
AAGTCCTGGCCCACGCTCAACTTGCTCATCTCCATCATGGGCAAGACGGT
GGGTGCCATCGGTAACCTGACCTTCGTGCTCTGCATTATCATCTTCATCT
TCGCCGTGATGGGCATGCAACTCTTCGGCAAGAATTATACTGGTGAGAAG
AAATCGTCTGGGTGCAGAAATGCGTTCTCGACATTACTTTTAATGAAAA-
--TTTATCAAATTGTTTCCTTTTATCGTCCGTTTGATGCCTAAAATTAAT
GAATATATTTATCAGCTTCCGATATGATATCCCTGTACAAT------GTG
TG-AAAAGTTTATACGGAGATAATTCCAAGTTTTCTTGAG
>BVS_8
AAGTCCTGGCCCACGCTCAACTTGCTCATCTCCATCATGGGCAAGACGGT
GGGTGCCATCGGTAACCTGACCTTCGTGCTCTGCATTATCATCTTCATCT
TCGCCGTGATGGGCATGCAACTCTTCGGCAAGAATTAYACTGGTGAGAAG
AAATCGTCTGGGTGCAGAAATGCGTTCTCGACATTACTTTTAATGAAAA-
--TTTATCAAATTGTTTCCTTTTATCGTCCGTTTGATGCCTAAAATTAAT
GAATATATTTATCAGCTTCCGATATGATATCCCTGTACAAT------GTG
TG-AAAAGTTTATACGGAGATAATTCCAAGTTTTCTTGAG
>ESC_9
AAGTCCTGGCCCACGCTCAACTTGCTCATCTCCATCATGGGCAAGACGGT
GGGTGCCATCGGTAACCTGACCTTCGTGCTCTGCATTATCATCTTCATCT
TCGCCGTGATGGGCATGCAACTCTTCGGCAAGAATTATACTGGTGAGAAG
AAATCGTCTGGGTGCAGAAATGCGTTCTCGACATTACTTTTAATGAAAA-
--TTTATCAAATTGTTTCCTTTTATCGTCCGTTTGATGCCTAAAATTAAT
GAATATATTTATCAGCTTCCGATATGATATCCCTGTACAAT------GTG
TG-AAAAGTTTATACGGAGATAATTCCAAGTTTTCTTGAG
>ESC_3
AAGTCCTGGCCCACGCTCAACTTGCTCATCTCCATCATGGGCAAGACGGT
GGGTGCCATCGGTAACCTGACCTTCGTGCTCTGCATTATCATCTTCATCT
TCGCCGTGATGGGCATGCAACTCTTCGGCAAGAATTATACTGGTGAGAAG
AAATCGTCTGGGTGCAGAAATGCGTTCTCGACATTACTTTTAATGAAAA-
--TTTATCAAATTGTTTCCTTTTATCGTCCGTTTGATGCCTAAAATTAAT
GAATATATTTATCAGCTTCCGATATGATATCCCTGTACAAT------GTG
TG-AAAAGTTTATACGGAGATAATTCCAAGTTTTCTTGAG
>ESC_7
AAGTCCTGGCCCACGCTCAACTTGCTCATCTCCATCATGGGCAAGACGGT
GGGTGCCATCGGTAACCTGACCTTCGTGCTCTGCATTATCATCTTCATCT
TCGCCGTGATGGGCATGCAACTCTTCGGCAAGAATTATACTGGTGAGAAG
AAATCGTCTGGGTGCAGAAATGCGTTCTCGACATTACTTTTAATGAAAA-
--TTTATCAAATTGTTTCCTTTTATCGTCCGTTTGATGCTTAAAATTAAT
GAATATATTTATCAGCTTCCGATATGATATCCCTGTACAAT------GTG
TG-AAAAGTTTATACGGAGATAATTCCAAGTTTTCTTGAG
>ESC_10
AAGTCCTGGCCCACGCTCAACTTGCTCATCTCCATCATGGGCAAGACGGT
GGGTGCCATCGGTAACCTGACCTTCGTGCTCTGCATTATCATCTTCATCT
TCGCCGTGATGGGCATGCAACTCTTCGGCAAGAATTATACTGGTGAGAAG
AAATCGTCTGGGTGCAGAAATGCGTTCTCGACATTACTTTTAATGAAAA-
--TTTATCAAATTGTTTCCTTTTATCGTCCGTTTGATGCYTAAAATTAAT
GAATATATTTATCAGCTTCCGATATGATATCCCTGTACAAT------GTG
TG-AAAAGTTTATACGGAGATAATTCCAAGTTTTCTTGAG
>BVS_10
AAGTCCTGGCCCACGCTCAACTTGCTCATCTCCATCATGGGCAAGACGGT
GGGTGCCATCGGTAACCTGACCTTCGTGCTCTGCATTATCATCTTCATCT
TCGCCGTGATGGGCATGCAACTCTTCGGCAAGAATTATACTGGTGAGAAG
AAATCGTCTGGGTGCAGAAATGCGTTCTCGACATTACTTTTAATGAAAA-
--TTTATCAAATTGTTTCCTTTTATCGTCCGTTTGATGCCTAAAATTAAT
GAATATATTTATCAGCTTCCGATATGATATCCCTGTACAAT------GTG
TG-AAAAGTTTATACGGAGATAATTCCAAGTTTTCTTGAG
>BVS_4
AAGTCCTGGCCCACGCTCAACTTGCTCATCTCCATCATGGGCAAGACGGT
GGGTGCCATCGGTAACCTGACCTTCGTGCTCTGCATTATCATCTTCATCT
TCGCCGTGATGGGCATGCAACTCTTCGGCAAGAATTAYACTGGTGAGAAG
AAATCGTCTGGGTGCAGAAATGCGTTCTCGACATTACTTTTAATGAAAA-
--TTTATCAAATTGTTTCCTTTTATCGTCCGTTTGATGCCTAAAATTAAT
GAATATATTTATCAGCTTCCGATATGATATCCCTGTACAAT------GTG
TG-AAAAGTTTATACGGAGATAATTCCAAGTTTTCTTGAG
>BVS_1
AAGTCCTGGCCCACGCTCAACTTGCTCATCTCCATCATGGGCAAGACGGT
GGGTGCCATCGGTAACCTGACCTTCGTGCTCTGCATTATCATCTTCATCT
TCGCCGTGATGGGCATGCAACTCTTCGGCAAGAATTAYACTGGTGAGAAG
AAATCGTCTGGGTGCAGAAATGCGTTCTCGACATTACTTTTAATGAAAA-
--TTTATCAAATTGTTTCCTTTTATCGTCCGTTTGATGCCTAAAATTAAT
GAATATATTTATCAGCTTCCGATATGATATCCCTGTACAAT------GTG
TG-AAAAGTTTATACGGAGATAATTCCAAGTTTTCTTGAG
>ESC_6
AAGTCCTGGCCCACGCTCAACTTGCTCATCTCCATCATGGGCAAGACGGT
GGGTGCCATCGGTAACCTGACCTTCGTGCTCTGCATTATCATCTTCATCT
TCGCCGTGATGGGCATGCAACTCTTCGGCAAGAATTATACTGGTGAGAAG
AAATCGTCTGGGTGCAGAAATGCGTTCTCGACATTACTTTTAATGAAAA-
--TTTATCAAATTGTTTCCTTTTATCGTCCGTTTGATGCYTAAAATTAAT
GAATATATTTATCAGCTTCCGATATGATATCCCTGTACAAT------GTG
TG-AAAAGTTTATACGGAGATAATTCCAAGTTTTCTTGAG
>ESC_2
AAGTCCTGGCCCACGCTCAACTTGCTCATCTCCATCATGGGCAAGACGGT
GGGTGCCATCGGTAACCTGACCTTCGTGCTCTGCATTATCATCTTCATCT
TCGCCGTGATGGGCATGCAACTCTTCGGCAAGAATTATACTGGTGAGAAG
AAATCGTCTGGGTGCAGAAATGCGTTCTCGACATTACTTTTAATGAAAA-
--TTTATCAAATTGTTTCCTTTTATCGTCCGTTTGATGCYTAAAATTAAT
GAATATATTTATCAGCTTCCGATATGATATCCCTGTACAAT------GTG
TG-AAAAGTTTATACGGAGATAATTCCAAGTTTTCTTGAG
>UCB_1
AAGTCCTGGCCCACGCTCAACTTGCTCATCTCCATCATGGGCAAGACGGT
GGGTGCCCTCGGYAACYTGACCTTCGTRCTCTGCATTATCATCTTCATCT
TCGCCGTGATGGGCATGCAACTCTTCGGCAAGAATTATACTGGTGAGAAG
AAATCGTCTGGRTGCARGAATGCGTTCTCRAYATTACTTTTAATGAAAA-
--TTTATCAAATTGTTTCM-TTTATMGTCYGTTYGATGCCTAAAATTAAT
GAMTATATTTATCAGCTTCCGATATGATATCCCTGTAMAAT------GTG
TG-AAAAGTTTATGCTGAGATAATTCCATGTTTTCTTGAG
>UCB_8
AAGTCCTGGCCCACGCTCAACTTGCTCATCTCCATCATGGGCAAGACGGT
GGGTGCCCTCGGCAACTTGACCTTCGTACTCTGCATTATCATCTTCATCT
TCGCCGTGATGGGCATGCAACTCTTCGGCAAGAATTATACTGGTGAGAAG
AAATCGTCTGGGTGCAAGAATGCGTTCTCAACATTACTTTTAATGAAAA-
--TTTATCAAATTGTTTCATTTTATCGTCTGTTTGATGCCTAAAATTAAT
GACTATATTTATCAGCTTCCGATATGATATCCCTGTAAAAT------GTG
TG-AAAAGTTTATGCTGAGATAATTCCATGTTTTCTTGAG
>MSH_7
AAGTCCTGGCCCACGCTCAACTTGCTCATCTCCATCATGGGCAAGACGGT
GGGTGCCATCGGCAACTTGACCTTCGTGCTCTGCATTATCATCTTCATCT
TCGCCGTGATGGGCATGCAACTCTTCGGCAAGAATTATACTGGTACGAAG
AAATCGTCCTGGTGCAGGGATGCGTTCTCGACATTGTTTCCTATGAAAA-
--TTTATCAAATTGTTTCATTTTATCGTCCGTTCGATGCCTAAAATTATT
GACTATATTGATCAGTTTCCGATATGATATCTCTGTACAAT------GTG
TG-AAAAGTTTACATGGAGATAAATCCAAGTTTTCTTGAG
>MSH_8
AAGTCCTGGCCCACGCTCAACTTGCTCATCTCCATCATGGGCAAGACGGT
GGGTGCCATCGGCAACTTGACCTTCGTGCTCTGCATTATCATCTTCATCT
TCGCCGTGATGGGCATGCAACTCTTCGGCAAGAATTATACTGGTACGAAG
AAATCGTCCTGGTGCAGGGATGCGTTCTCGACATTGTTTCCTATGAAAA-
--TTTATCAAATTGTTTCATTTTATCGTCCGTTCGATGCCTAAAATTATT
GACTATATTGATCAGTTTCCGATATGATATCTCTGTACAAT------GTG
TG-AAAAGTTTACATGGAGATAAATCCAAGTTTTCTTGAG
>AMR_8
AAGTCCTGGCCCACGCTCAACTTGCTCATCTCCATCATGGGCAAGACGGT
GGGTGCCATCGGCAACTTGACCTTCGTGCTCTGCATTATCATCTTCATCT
TCGCCGTGATGGGCATGCAACTCTTCGGCAAGAATTATACTGGTACGAAG
AAATCGTCCTGGTGCAGGGATGCGTTCTCGACATTGTTTCCTATGAAAA-
--TTTATCAAATTGTTTCATTTTATCGTCCGTTCGATGCCTAAAATTATT
GACTATATTGATCAGTTTCCGATATGATATCTCTGTACAAT------GTG
TG-AAAAGTTTACATGGAGATAAATCCAAGTTTTCTTGAG
>AMR_5
AAGTCCTGGCCCACGCTCAACTTGCTCATCTCCATCATGGGCAAGACGGT
GGGTGCCCTCGGCAACTTGACCTTCGTGCTCTGCATTATCATCTTCATCT
TCGCCGTGATGGGCATGCAACTCTTCGGCAAGAATTATACTGGTACGAAG
AAATCGTCCTGGTGCAGGGATGCGTTCTCGACATTGTTTCCTATGAAAA-
--TTTATCAAATTGTTTCATTTTATCGTCCGTTCGATGCCTAAAATTATT
GACTATATTGATCAGTTTCCGATATGATATCTCTGTACAAT------GTG
TG-AAAAGTTTACATGGAGATAAATCCAAGTTTTCTTGAG
>RSN_2
AAGTCCTGGCCCACGCTCAACTTGCTCATCTCCATCATGGGCAAGACGGT
GGGTGCCCTCGGCAACTTGACCTTCGTGCTCTGCATTATCATCTTCATCT
TCGCCGTGATGGGCATGCAACTCTTCGGCAAGAATTATACTGGTACGAAG
AAATCGTCCTGGTGCAGGGATGCGTTCTCGACATTGTTTCCTATGAAAA-
--TTTATCAAATTGTTTCATTTTATCGTCCGTTCGATGCCTAAAATTATT
GACTATATTGATCAGTTTCCGATATGATATCTCTGTACAAT------GTG
TG-AAAAGTTTACATGGAGATAAATCCAAGTTTTCTTGAG
>AMR_7
AAGTCCTGGCCCACGCTGAACTTGCTCATCTCCATCATGGGCAAGACGGT
GGGTGCCATCGGCAACTTGACCTTCGTGCTCTGCATTATCATCTTCATCT
TCGCCGTGATGGGCATGCAACTCTTCGGCAAGAATTATACTGGTACGAAG
AAATCGTCCTGGTGCAGGGATGCGTTCTCGACATTGTTTCCTATGAAAA-
--TTTATCAAATTGTTTCATTTTATCGTCCGTTCGATGCCTAAAATTATT
GACTATATTGATCAGTTTCCGATATGATATCTCTGTACAAT------GTG
TG-AAAAGTTTACATGGAGATAAATCCAAGTTTTCTTGAG
>OTL_4
AAGTCCTGGCCCACGCTCAACTTGCTCATCTCCATCATGGGCAAGACGGT
GGGTGCCCTCGGCAACTTGACCTTCGTGCTCTGCATTATCATCTTCATCT
TCGCCGTGATGGGCATGCAACTCTTCGGCAAGAATTATACTGGTACGAAG
AAATCGTCCTGGTGCAGGGATGTGTTCTCGACATTGTTTCCTATGAAAA-
--TTTATCAAATTGTTTCATTTTATCGTCCGTTCGATGCCTAAAATTATT
GACTATATTGATCAGTTTCCGATATGATATCTCTGTACAAT------GTG
TG-AAAAGTTTACATGGAGATAAATCCAAGTTTTCTTGAG
>OTL_1
AAGTCCTGGCCCACGCTCAACTTGCTCATCTCCATCATGGGCAAGACGGT
GGGTGCCCTCGGCAACTTGACCTTCGTGCTCTGCATTATCATCTTCATCT
TCGCCGTGATGGGCATGCAACTCTTCGGCAAGAATTATACTGGTACGAAG
AAATCGTCCTGGTGCAGGGATGTGTTCTCGACATTGTTTCCTATGAAAA-
--TTTATCAAATTGTTTCATTTTATCGTCCGTTCGATGCCTAAAATTATT
GACTATATTGATCAGTTTCCGATATGATATCTCTGTACAAT------GTG
TG-AAAAGTTTACATGGAGATAAATCCAAGTTTTCTTGAG
>OTL_7
AAGTCCTGGCCCACGCTCAACTTGCTCATCTCCATCATGGGCAAGACGGT
GGGTGCCCTCGGCAACTTGACCTTCGTGCTCTGCATTATCATCTTCATCT
TCGCCGTGATGGGCATGCAACTCTTCGGCAAGAATTATACTGGTACGAAG
AAATCGTCCTGGTGCAGGGATGTGTTCTCGACATTGTTTCCTATGAAAA-
--TTTATCAAATTGTTTCATTTTATCGTCCGTTCGATGCCTAAAATTATT
GACTATATTGATCAGTTTCCGATATGATATCTCTGTACAAT------GTG
TG-AAAAGTTTACATGGAGATAAATCCAAGTTTTCTTGAG
>OTL_2
AAGTCCTGGCCCACGCTCAACTTGCTCATCTCCATCATGGGCAAGACGGT
GGGTGCCCTCGGCAACTTGACCTTCGTGCTCTGCATTATCATCTTCATCT
TCGCCGTGATGGGCATGCAACTCTTCGGCAAGAATTATACTGGTACGAAG
AAATCGTCCTGGTGCAGGGATGTGTTCTCGACATTGTTTCCTATGAAAA-
--TTTATCAAATTGTTTCATTTTATCGTCCGTTCGATGCCTAAAATTATT
GACTATATTGATCAGTTTCCGATATGATATCTCTGTACAAT------GTG
TG-AAAAGTTTACATGGAGATAAATCCAAGTTTTCTTGAG
>OTL_8
AAGTCCTGGCCCACGCTCAACTTGCTCATCTCCATCATGGGCAAGACGGT
GGGTGCCCTCGGCAACTTGACCTTCGTGCTCTGCATTATCATCTTCATCT
TCGCCGTGATGGGCATGCAACTCTTCGGCAAGAATTATACTGGTACGAAG
AAATCGTCCTGGTGCAGGGATGTGTTCTCGACATTGTTTCCTATGAAAA-
--TTTATCAAATTGTTTCATTTTATCGTCCGTTCGATGCCTAAAATTATT
GACTATATTGATCAGTTTCCGATATGATATCTCTGTACAAT------GTG
TG-AAAAGTTTACATGGAGATAAATCCAAGTTTTCTTGAG
>AMR_9
AAGTCCTGGCCCACGCTGAACTTGCTCATCTCCATCATGGGCAAGACGGT
GGGTGCCATCGGCAACTTGACCTTCGTGCTCTGCATTATCATCTTCATCT
TCGCCGTGATGGGCATGCAACTCTTCGGCAAGAATTATACTGGTACGAAG
AAATCGTCCTGGTGCAGGGATGCGTTCTCGACATTGTTTCCTATGAAAA-
--TTTATCAAATTGTTTCATTTTATCGTCCGTTCGATGCCTAAAATTATT
GACTATATTGATCAGTTTCCGATATGATATCTCTGTACAAT------GTG
TG-AAAAGTTTACATGGAGATAAATCCAAGTTTTCTTGAG
>OTL_6
AAGTCCTGGCCCACGCTCAACTTGCTCATCTCCATCATGGGCAAGACGGT
GGGTGCCCTCGGCAACTTGACCTTCGTGCTCTGCATTATCATCTTCATCT
TCGCCGTGATGGGCATGCAACTCTTCGGCAAGAATTATACTGGTACGAAG
AAATCGTCCTGGTGCAGGGATGYGTTCTCGACATTGTTTCCTATGAAAA-
--TTTATCAAATTGTTTCATTTTATCGTCCGTTCGATGCCTAAAATTATT
GACTATATTGATCAGTTTCCGATATGATATCTCTGTACAAT------GTG
TG-AAAAGTTTACATGGAGATAAATCCAAGTTTTCTTGAG
>AMR_1
AAGTCCTGGCCCACGCTCAACTTGCTCATCTCCATCATGGGCAAGACGGT
GGGTGCCATCGGCAACTTGACCTTCGTGCTCTGCATTATCATCTTCATCT
TCGCCGTGATGGGCATGCAACTCTTCGGCAAGAATTATACTGGTACGAAG
AAATCGTCCTGGTGCAGGGATGCGTTCTCGACATTGTTTCCTATGAAAA-
--TTTATCAAATTGTTTCATTTTATCGTCCGTTCGATGCCTAAAATTATT
GACTATATTGATCAGTTTCCGATATGATATCTCTGTACAAT------GTG
TG-AAAAGTTTACATGGAGATAAATCCAAGTTTTCTTGAG
>OTL_3
AAGTCCTGGCCCACGCTCAACTTGCTCATCTCCATCATGGGCAAGACGGT
GGGTGCCCTCGGCAACTTGACCTTCGTGCTCTGCATTATCATCTTCATCT
TCGCCGTGATGGGCATGCAACTCTTCGGCAAGAATTATACTGGTACGAAG
AAATCGTCCTGGTGCAGGGATGTGTTCTCGACATTGTTTCCTATGAAAA-
--TTTATCAAATTGTTTCATTTTATCGTCCGTTCGATGCCTAAAATTATT
GACTATATTGATCAGTTTCCGATATGATATCTCTGTACAAT------GTG
TG-AAAAGTTTACATGGAGATAAATCCAAGTTTTCTTGAG
>AMR_2
AAGTCCTGGCCCACGCTGAACTTGCTCATCTCCATCATGGGCAAGACGGT
GGGTGCCATCGGCAACTTGACCTTCGTGCTCTGCATTATCATCTTCATCT
TCGCCGTGATGGGCATGCAACTCTTCGGCAAGAATTATACTGGTACGAAG
AAATCGTCCTGGTGCAGGGATGCGTTCTCGACATTGTTTCCTATGAAAA-
--TTTATCAAATTGTTTCATTTTATCGTCCGTTCGATGCCTAAAATTATT
GACTATATTGATCAGTTTCCGATATGATATCTCTGTACAAT------GTG
TG-AAAAGTTTACATGGAGATAAATCCAAGTTTTCTTGAG
>RSN_5
AAGTCCTGGCCCACGCTCAACTTGCTCATCTCCATCATGGGCAAGACGGT
GGGTGCCCTCGGCAACTTGACCTTCGTGCTCTGCATTATCATCTTCATCT
TCGCCGTGATGGGCATGCAACTCTTCGGCAAGAATTATACTGGTACGAAG
AAATCGTCCTGGTGCAGGGATGCGTTCTCGACATTGTTTCCTATGAAAA-
--TTTATCAAATTGTTTCATTTTATCGTCCGTTCGATGCCTAAAATTATT
GACTATATTGATCAGTTTCCGATATGATATCTCTGTACAAT------GTG
TG-AAAAGTTTACATGGAGATAAATCCAAGTTTTCTTGAG
>RSN_7
AAGTCCTGGCCCACGCTCAACTTGCTCATCTCCATCATGGGCAAGACGGT
GGGTGCCCTCGGCAACTTGACCTTCGTGCTCTGCATTATCATCTTCATCT
TCGCCGTGATGGGCATGCAACTCTTCGGCAAGAATTATACTGGTACGAAG
AAATCGTCCTGGTGCAGGGATGYGTTCTCGACATTGTTTCCTATGAAAA-
--TTTATCAAATTGTTTCATTTTATCGTCCGTTCGATGCCTAAAATTATT
GACTATATTGATCAGTTTCCGATATGATATCTCTGTACAAT------GTG
TG-AAAAGTTTACATGGAGATAAATCCAAGTTTTCTTGAG
>RSN_6
AAGTCCTGGCCCACGCTCAACTTGCTCATCTCCATCATGGGCAAGACGGT
GGGTGCCCTCGGCAACTTGACCTTCGTGCTCTGCATTATCATCTTCATCT
TCGCCGTGATGGGCATGCAACTCTTCGGCAAGAATTATACTGGTACGAAG
AAATCGTCCTGGTGCAGGGATGCGTTCTCGACATTGTTTCCTATGAAAA-
--TTTATCAAATTGTTTCATTTTATCGTCCGTTCGATGCCTAAAATTATT
GACTATATTGATCAGTTTCCGATATGATATCTCTGTACAAT------GTG
TG-AAAAGTTTACATGGAGATAAATCCAAGTTTTCTTGAG
>RSN_1
AAGTCCTGGCCCACGCTCAACTTGCTCATCTCCATCATGGGCAAGACGGT
GGGTGCCCTCGGCAACTTGACCTTCGTGCTCTGCATTATCATCTTCATCT
TCGCCGTGATGGGCATGCAACTCTTCGGCAAGAATTATACTGGTACGAAG
AAATCGTCCTGGTGCAGGGATGCGTTCTCGACATTGTTTCCTATGAAAA-
--TTTATCAAATTGTTTCATTTTATCGTCCGTTCGATGCCTAAAATTATT
GACTATATTGATCAGTTTCCGATATGATATCTCTGTACAAT------GTG
TG-AAAAGTTTACATGGAGATAAATCCAAGTTTTCTTGAG
>OTL_5
AAGTCCTGGCCCACGCTCAACTTGCTCATCTCCATCATGGGCAAGACGGT
GGGTGCCCTCGGCAACTTGACCTTCGTGCTCTGCATTATCATCTTCATCT
TCGCCGTGATGGGCATGCAACTCTTCGGCAAGAATTATACTGGTACGAAG
AAATCGTCCTGGTGCAGGGATGTGTTCTCGACATTGTTTCCTATGAAAA-
--TTTATCAAATTGTTTCATTTTATCGTCCGTTCGATGCCTAAAATTATT
GACTATATTGATCAGTTTCCGATATGATATCTCTGTACAAT------GTG
TG-AAAAGTTTACATGGAGATAAATCCAAGTTTTCTTGAG
>AMR_10
AAGTCCTGGCCCACGCTSAACTTGCTCATCTCCATCATGGGCAAGACGGT
GGGTGCCATCGGCAACTTGACCTTCGTGCTCTGCATTATCATCTTCATCT
TCGCCGTGATGGGCATGCAACTCTTCGGCAAGAATTATACTGGTACGAAG
AAATCGTCCTGGTGCAGGGATGCGTTCTCGACATTGTTTCCTATGAAAA-
--TTTATCAAATTGTTTCATTTTATCGTCCGTTCGATGCCTAAAATTATT
GACTATATTGATCAGTTTCCGATATGATATCTCTGTACAAT------GTG
TG-AAAAGTTTACATGGAGATAAATCCAAGTTTTCTTGAG
>AMR_11
AAGTCCTGGCCCACG-TYAACTTGCTCATCTCCATCATGGGCAAGACGGT
GGGTGCCATCGGCAACTTGACCTTCGTGCTCTGCATTATCATCTTCATCT
TCGCCGTGATGGGCATGCAACTCTTCGGCAAGAATTATACTGGTACGAAG
AAATCGTCCTGGTGCAGGGATGCGTTCTCGACATTGTTTCCTATGAAAA-
--TTTATCAAATTGTTTCATTTTATCGTCCGTTCGATGCCTAAAATTATT
GACTATATTGATCAGTTTCCGATATGATATCTCTGTACAAT------GTG
TG-AAAAGTTTACATGGAGATAAATCCAAGTTTTCTTGAG
>AMR_14
AAGTCCTGGCCCACGCTCAACTTGCTCATCTCCATCATGGGCAAGACGGT
GGGTGCCMTCGGCAACTTGACCTTCGTGCTCTGCATTATCATCTTCATCT
TCGCCGTGATGGGCATGCAACTCTTCGGCAAGAATTATACTGGTACGAAG
AAATCGTCCTGGTGCAGGGATGCGTTCTCGACATTGTTTCCTATGAAAA-
--TTTATCAAATTGTTTCATTTTATCGTCCGTTCGATGCCTAAAATTATT
GACTATATTGATCAGTTTCCGATATGATATCTCTGTACAAT------GTG
TG-AAAAGTTTACATGGAGATAAATCCAAGTTTTCTTGAG
>AMR_6
AAGTCCTGGCCCACGCTCAACTTGCTCATCTCCATCATGGGCAAGACGGT
GGGTGCCMTCGGCAACTTGACCTTCGTGCTCTGCATTATCATCTTCATCT
TCGCCGTGATGGGCATGCAACTCTTCGGCAAGAATTATACTGGTACGAAG
AAATCGTCCTGGTGCAGGGATGCGTTCTCGACATTGTTTCCTATGAAAA-
--TTTATCAAATTGTTTCATTTTATCGTCCGTTCGATGCCTAAAATTATT
GACTATATTGATCAGTTTCCGATATGATATCTCTGTACAAT------GTG
TG-AAAAGTTTACATGGAGATAAATCCAAGTTTTCTTGAG
>AMR_4
AAGTCCTGGCCCACGCTGAACTTGCTCATCTCCATCATGGGCAAGACGGT
GGGTGCCATCGGCAACTTGACCTTCGTGCTCTGCATTATCATCTTCATCT
TCGCCGTGATGGGCATGCAACTCTTCGGCAAGAATTATACTGGTACGAAG
AAATCGTCCTGGTGCAGGGATGCGTTCTCGACATTGTTTCCTATGAAAA-
--TTTATCAAATTGTTTCATTTTATCGTCCGTTCGATGCCTAAAATTATT
GACTATATTGATCAGTTTCCGATATGATATCTCTGTACAAT------GTG
TG-AAAAGTTTACATGGAGATAAATCCAAGTTTTCTTGAG
>AMR_20(04)
AAGTCCTGGCCCACGCTGAACTTGCTCATCTCCATCATGGGCAAGACGGT
GGGTGCCATCGGCAACTTGACCTTCGTGCTCTGCATTATCATCTTCATCT
TCGCCGTGATGGGCATGCAACTCTTCGGCAAGAATTATACTGGTACGAAG
AAATCGTCCTGGTGCAGGGATGCGTTCTCGACATTGTTTCCTATGAAAA-
--TTTATCAAATTGTTTCATTTTATCGTCCGTTCGATGCCTAAAATTATT
GACTATATTGATCAGTTTCCGATATGATATCTCTGTACAAT------GTG
TG-AAAAGTTTACATGGAGATAAATCCAAGTTTTCTTGAG
>AMR_19
AAGTCCTGGCCCACGCTSAACTTGCTCATCTCCATCATGGGCAAGACGGT
GGGTGCCATCGGCAACTTGACCTTCGTGCTCTGCATTATCATCTTCATCT
TCGCCGTGATGGGCATGCAACTCTTCGGCAAGAATTATACTGGTACGAAG
AAATCGTCCTGGTGCAGGGATGCGTTCTCGACATTGTTTCCTATGAAAA-
--TTTATCAAATTGTTTCATTTTATCGTCCGTTCGATGCCTAAAATTATT
GACTATATTGATCAGTTTCCGATATGATATCTCTGTACAAT------GTG
TG-AAAAGTTTACATGGAGATAAATCCAAGTTTTCTTGAG
>AMR_17
AAGTCCTGGCCCACGCTCAACTTGCTCATCTCCATCATGGGCAAGACGGT
GGGTGCCATCGGCAACTTGACCTTCGTGCTCTGCATTATCATCTTCATCT
TCGCCGTGATGGGCATGCAACTCTTCGGCAAGAATTATACTGGTACGAAG
AAATCGTCCTGGTGCAGGGATGCGTTCTCGACATTGTTTCCTATGAAAA-
--TTTATCAAATTGTTTCATTTTATCGTCCGTTCGATGCCTAAAATTATT
GACTATATTGATCAGTTTCCGATATGATATCTCTGTACAAT------GTG
TG-AAAAGTTTACATGGAGATAAATCCAAGTTTTCTTGAG
>OTL_10
AAGTCCTGGCCCACGCTCAACTTGCTCATCTCCATCATGGGCAAGACGGT
GGGTGCCCTCGGCAACTTGACCTTCGTGCTCTGCATTATCATCTTCATCT
TCGCCGTGATGGGCATGCAACTCTTCGGCAAGAATTATACTGGTACGAAG
AAATCGTCCTGGTGCAGGGATGTGTTCTCGACATTGTTTCCTATGAAAA-
--TTTATCAAATTGTTTCATTTTATCGTCCGTTCGATGCCTAAAATTATT
GACTATATTGATCAGTTTCCGATATGATATCTCTGTACAAT------GTG
TG-AAAAGTTTACATGGAGATAAATCCAAGTTTTCTTGAG
>MSH_6
AAGTCCTGGCCCACGCTCAACTTGCTCATCTCCATCATGGGCAAGACGGT
GGGTGCCATCGGCAACTTGACCTTCGTGCTCTGCATTATCATCTTCATCT
TCGCCGTGATGGGCATGCAACTCTTCGGCAAGAATTATACTGGTACGAAG
AAATCGTCCTGGTGCAGGGATGCGTTCTCGACATTGTTTCCTATGAAAA-
--TTTATCAAATTGTTTCATTTTATCGTCCGTTCGATGCCTAAAATTATT
GACTATATTGATCAGTTTCCGATATGATATCTCTGTACAAT------GTG
TG-AAAAGTTTACATGGAGATAAATCCAAGTTTTCTTGAG
>RSN_4
AAGTCCTGGCCCACGCTCAACTTGCTCATCTCCATCATGGGCAAGACGGT
GGGTGCCCTCGGCAACTTGACCTTCGTGCTCTGCATTATCATCTTCATCT
TCGCCGTGATGGGCATGCAACTCTTCGGCAAGAATTATACTGGTACGAAG
AAATCGTCCTGGTGCAGGGATGYGTTCTCGACATTGTTTCCTATGAAAA-
--TTTATCAAATTGTTTCATTTTATCGTCCGTTCGATGCCTAAAATTATT
GACTATATTGATCAGTTTCCGATATGATATCTCTGTACAAT------GTG
TG-AAAAGTTTACATGGAGATAAATCCAAGTTTTCTTGAG
>AMR_16
AAGTCCTGGCCCACGCTSAACTTGCTCATCTCCATCATGGGCAAGACGGT
GGGTGCCATCGGCAACTTGACCTTCGTGCTCTGCATTATCATCTTCATCT
TCGCCGTGATGGGCATGCAACTCTTCGGCAAGAATTATACTGGTACGAAG
AAATCGTCCTGGTGCAGGGATGCGTTCTCGACATTGTTTCCTATGAAAA-
--TTTATCAAATTGTTTCATTTTATCGTCCGTTCGATGCCTAAAATTATT
GACTATATTGATCAGTTTCCGATATGATATCTCTGTACAAT------GTG
TG-AAAAGTTTACATGGAGATAAATCCAAGTTTTCTTGAG
>AMR_13
AAGTCCTGGCCCACGCTCAACTTGCTCATCTCCATCATGGGCAAGACGGT
GGGTGCCMTCGGCAACTTGACCTTCGTGCTCTGCATTATCATCTTCATCT
TCGCCGTGATGGGCATGCAACTCTTCGGCAAGAATTATACTGGTACGAAG
AAATCGTCCTGGTGCAGGGATGCGTTCTCGACATTGTTTCCTATGAAAA-
--TTTATCAAATTGTTTCATTTTATCGTCCGTTCGATGCCTAAAATTATT
GACTATATTGATCAGTTTCCGATATGATATCTCTGTACAAT------GTG
TG-AAAAGTTTACATGGAGATAAATCCAAGTTTTCTTGAG
>AMR_15
AAGTCCTGGCCCACGCTCAACTTGCTCATCTCCATCATGGGCAAGACGGT
GGGTGCCMTCGGCAACTTGACCTTCGTGCTCTGCATTATCATCTTCATCT
TCGCCGTGATGGGCATGCAACTCTTCGGCAAGAATTATACTGGTACGAAG
AAATCGTCCTGGTGCAGGGATGCGTTCTCGACATTGTTTCCTATGAAAA-
--TTTATCAAATTGTTTCATTTTATCGTCCGTTCGATGCCTAAAATTATT
GACTATATTGATCAGTTTCCGATATGATATCTCTGTACAAT------GTG
TG-AAAAGTTTACATGGAGATAAATCCAAGTTTTCTTGAG
>RSN_10
AAGTCCTGGCCCACGCTCAACTTGCTCATCTCCATCATGGGCAAGACGGT
GGGTGCCCTCGGCAACTTGACCTTCGTGCTCTGCATTATCATCTTCATCT
TCGCCGTGATGGGCATGCAACTCTTCGGCAAGAATTATACTGGTACGAAG
AAATCGTCCTGGTGCAGGGATGYGTTCTCGACATTGTTTCCTATGAAAA-
--TTTATCMAATTGTTTCATTTTATCGTCCGTTCGATGCCTAAAATTATT
GACTATATTGATCAGTTTCCGATATGATATCTCTGTACAAT------GTG
TG-AAAAGTTTACATGGAGATAARTCCAAGTTTTCTTGAG
>AMR_12
AAGTCCTGGCCCACGCTSAACTTGCTCATCTCCATCATGGGCAAGACGGT
GGGTGCCATCGGCAACTTGACCTTCGTGCTCTGCATTATCATCTTCATCT
TCGCCGTGATGGGCATGCAACTCTTCGGCAAGAATTATACTGGTACGAAG
AAATCGTCCTGGTGCAGGGATGCGTTCTCGACATTGTTTCCTATGAAAA-
--TTTATCAAATTGTTTCATTTTATCGTCCGTTCGATGCCTAAAATTATT
GACTATATTGATCAGTTTCCGATATGATATCTCTGTACAAT------GTG
TG-AAAAGTTTACATGGAGATAAATCCAAGTTTTCTTGAG
>AMR_3
AAGTCCTGGCCCACGCTSAACTTGCTCATCTCCATCATGGGCAAGACGGT
GGGTGCCMTCGGCAACTTGACCTTCGTGCTCTGCATTATCATCTTCATCT
TCGCCGTGATGGGCATGCAACTCTTCGGCAAGAATTATACTGGTACGAAG
AAATCGTCCTGGTGCAGGGATGCGTTCTCGACATTGTTTCCTATGAAAA-
--TTTATCMAATTGTTTCATTTTATCGTCCGTTCGATGCCTAAAATTATT
GACTATATTGATCAGTTTCCGATATGATATCTCTGTACAAT------GTG
TG-AAAAGTTTACATGGAGATAARTCCAAGTTTTCTTGAG
>LSH_6
AAGTCCTGGCCCACGCTCAACTTGCTCATCTCCATCATGGGCAAGACGGT
GGGCGCCCTCGGCAATTTGACCTTCGTGCTCTGCATTATCATCTTCATCT
TCGCCGTGATGGGCATGCAACTCTTCGGCAAGAATTATACTGGTATGAAG
AAATCGTCCTGGTGCCGGAATGCGTTCTCGACATTGTTTTTTATGAAAA-
--TTTATCAAATTGCTTCATTTTATCGTCCGTTCGATGCCTAAAGTTATT
GACTATATTGATCAGTTTCCGCTATGATATCCCTGTACAATGTATACGTG
TG-AAAAGTTTATACGGAATTAAATCCAAGTTTACTTGAG
>LSH_5
AAGTCCTGGCCCACGCTCAACTTGCTCATCTCCATCATGGGCAAGACGGT
GGGCGCCCTCGGCAAYYTGACCTTCGTGCTCTGCATTATCATCTTCATCT
TCGCCGTGATGGGCATGCAACTCTTCGGCAAGAATTATACTGGTATGAAG
AAATCGTCCTGGTGCCGRAATGCGTTCTCGACATTGTTTTTTATGAAAA-
--TTTATCAAATTGCTTCATTTTATCGTCCGTTCGATGCCTAAAGTTATT
GACTATATTGATCAGTTTCCGCTATGATATCCCTGTACAATGTATACGTG
TG-AAAAGTTTATACGGARTTAAATCCMAGTTTWCTTGAG
>LSH_10
AAGTCCTGGCCCACGCTCAACTTGCTCATCTCCATCATGGGCAAGACGGT
GGGCGCCCTCGGCAAYYTGACCTTCGTGCTCTGCATTATCATCTTCATCT
TCGCCGTGATGGGCATGCAACTCTTCGGCAAGAATTATACTGGTATGAAG
AAATCGTCCTGGTGCCGRAA-GCGTTCTCGACATTGTTTTTTATGAAAA-
--TTTATCAAATTGCTTCATTTTATCGTCCGTTCGATGCCTAAAGTTATT
GACTATATTGATCAGTTTCCGCTATGATATCCCTGTACAATGTATACGTG
TG-AAAAGTTTATACGGARTTAAAT-CMAGTTTWCTTGAG
>LSH_4
AAGTCCTGGCCCACGCTCAACTTGCTCATCTCCATCATGGGCAAGACGGT
GGGCGCCCTCGGCAACCTGACCTTCGTGCTCTGCATTATCATCTTCATCT
TCGCCGTGATGGGCATGCAACTCTTCGGCAAGAATTATACTGGTATGAAG
AAATCGTCCTGGTGCCGAAATGCGTTCTCGACATTGTTTTTTATGAAAA-
--TTTATCAAATTGCTTCATTTTATCGTCCGTTCGATGCCTAAAGTTATT
GACTATATTGATCAGTTTCCGCTATGATATCCCTGTACAATGTATACGTG
TG-AAAAGTTTATACGGAGTTAAATCCCAGTTTTCTTGAG
>LSH_1
AAGTCCTGGCCCACGCTCAACTTGCTCATCTCCATCATGGGCAAGACGGT
GGGCGCCCTCGGCAACCTGACCTTCGTGCTCTGCATTATCATCTTCATCT
TCGCCGTGATGGGCATGCAACTCTTCGGCAAGAATTATACTGGTATGAAG
AAATCGTCCTGGTGCCGAAATGCGTTCTCGACATTGTTTTTTATGAAAA-
--TTTATCAAATTGCTTCATTTTATCGTCCGTTCGATGCCTAAAGTTATT
GACTATATTGATCAGTTTCCGCTATGATATCCCTGTACAATGTATACGTG
TG-AAAAGTTTATACGGAGTTAAATCCCAGTTTTCTTGAG
>LSH_3
AAGTCCTGGCCCACGCTCAACTTGCTCATCTCCATCATGGGCAAGACGGT
GGGCGCCCTCGGCAAYYTGACCTTCGTGCTCTG-ATTATCATCTTCATCT
TCGCCGTGATGGGCATGCAACTCTTCGGCAAGAATTATACTGGTATGAAG
AAATCGTCCTGGTGCCGRAATGCGTTCTCGACATTGTTTTTTATGAAAA-
--TTTATCAAATTGCTTCATTTTATCGTCCGTTCGATGCCTAAAGTTATT
GACTATATTGATCAGTTTCCGCTATGATATCCCTGTACAATGTATACGTG
TG-AAAAGTTTATACGGARTTAAATCCM-GTTTWCTTGAG
